# Supplementary material for: Source Apportionment of Potentially Toxic Elements in Agricultural Soils of Yingtan City, Jiangxi Province, China: A Principal Component Analysis–Positive Matrix Factorization Method
Source: Toxics. 2025 Mar 31;13(4):267. doi: 10.3390/toxics13040267 (PMC12030843; doi:10.3390/toxics13040267)
Supplement: Supplementary file 1 [file toxics-13-00267-s001.zip]

Archive with 1 entries (1 files):
- toxics-3421931-supplementary.pdf
